# Supplementary material for: Traditional Processing Can Enhance the Medicinal Effects of Polygonatum cyrtonema by Inducing Significant Chemical Changes in the Functional Components in Its Rhizomes
Source: Pharmaceuticals (Basel). 2024 Aug 15;17(8):1074. doi: 10.3390/ph17081074 (PMC11359098; doi:10.3390/ph17081074)
Supplement: Supplementary file 1 [file pharmaceuticals-17-01074-s001.zip]

Archive with 5 entries (5 files):
- Table S1-New and reduced secondary metabolites in three comparison groups.pdf
- Table S2-KEGG pathways and annotated compounds in three comparison groups.pdf
- Table S3-Potential toxic alkaloids .pdf
- Table S4-Homoisoflavonoids identified in this study.pdf
- Fig. S1 Correlation analysis of secondary metabolites.tif
